# Supplementary material for: Rhizosphere Microbiomes from Root Knot Nematode Non-infested Plants Suppress Nematode Infection
Source: Microb Ecol. 2019 Jan 21;78(2):470–81. doi: 10.1007/s00248-019-01319-5 (PMC6657434; doi:10.1007/s00248-019-01319-5)
Supplement: Supplementary file 1 — Classifications and read counts of shared OTUs and unique OTUs found in non-infested soil and infested soil. (XLSX 50 kb) [file 248_2019_1319_MOESM1_ESM.xlsx]

## Sheet: Sheet1
#SampleID	BarcodeSequence	LinkerPrimerSequence	ReversePrimer
Tomato infested 1	ACGGATCGTCAG	CCCCGTCAATTCMTTTRAGTTT	GTGCCAGCMGCCGCGGTAA
Tomato non-infested 1	ACCGCAGAGTCA	CCCCGTCAATTCMTTTRAGTTT	GTGCCAGCMGCCGCGGTAA
Tomato infested 2	AGCTTGACAGCT	CCCCGTCAATTCMTTTRAGTTT	GTGCCAGCMGCCGCGGTAA
Tomato non-infested2	ACGGTGAGTGTC	CCCCGTCAATTCMTTTRAGTTT	GTGCCAGCMGCCGCGGTAA
Tomato infested 3	AACTGTGCGTAC	CCCCGTCAATTCMTTTRAGTTT	GTGCCAGCMGCCGCGGTAA
Tomato non-infested 3	ACTCGATTCGAT	CCCCGTCAATTCMTTTRAGTTT	GTGCCAGCMGCCGCGGTAA
Cucumber infested 1	AGACTGCGTACT	CCCCGTCAATTCMTTTRAGTTT	GTGCCAGCMGCCGCGGTAA
Cucumber non-infested 1	AAGAGATGTCGA	CCCCGTCAATTCMTTTRAGTTT	GTGCCAGCMGCCGCGGTAA
Cucumber infested 2	AGCAGTCGCGAT	CCCCGTCAATTCMTTTRAGTTT	GTGCCAGCMGCCGCGGTAA
Cucumber non-infested 2	ACAGCAGTGGTC	CCCCGTCAATTCMTTTRAGTTT	GTGCCAGCMGCCGCGGTAA
Cucumber infested 3	AGGACGCACTGT	CCCCGTCAATTCMTTTRAGTTT	GTGCCAGCMGCCGCGGTAA
Cucumber non-infested 3	ACGTACTCAGTG	CCCCGTCAATTCMTTTRAGTTT	GTGCCAGCMGCCGCGGTAA
Eggplant infested 1	ACGACGTCTTAG	CCCCGTCAATTCMTTTRAGTTT	GTGCCAGCMGCCGCGGTAA
Eggplant non-infested 1	AGCGACTGTGCA	CCCCGTCAATTCMTTTRAGTTT	GTGCCAGCMGCCGCGGTAA
Eggplant infested 2	ACGTGAGAGAAT	CCCCGTCAATTCMTTTRAGTTT	GTGCCAGCMGCCGCGGTAA
Eggplant non-infested 2	AGTACGCTCGAG	CCCCGTCAATTCMTTTRAGTTT	GTGCCAGCMGCCGCGGTAA
Eggplant infested 3	ACTGACAGCCAT	CCCCGTCAATTCMTTTRAGTTT	GTGCCAGCMGCCGCGGTAA
Eggplant non-infested 3	AATCGTGACTCG	CCCCGTCAATTCMTTTRAGTTT	GTGCCAGCMGCCGCGGTAA
Bittermelon infested 1	ACGAGTGCTATC	CCCCGTCAATTCMTTTRAGTTT	GTGCCAGCMGCCGCGGTAA
Bittermelon non-infested 1	AGTGAGAGAAGC	CCCCGTCAATTCMTTTRAGTTT	GTGCCAGCMGCCGCGGTAA
Bittermelon infested 2	ACTATTGTCACG	CCCCGTCAATTCMTTTRAGTTT	GTGCCAGCMGCCGCGGTAA
Bittermelon non-infested 2	ATACTATTGCGC	CCCCGTCAATTCMTTTRAGTTT	GTGCCAGCMGCCGCGGTAA
Bittermelon infested 3	ATCGCTCGAGGA	CCCCGTCAATTCMTTTRAGTTT	GTGCCAGCMGCCGCGGTAA
Bittermelon non-infested 3	ATGCACTGGCGA	CCCCGTCAATTCMTTTRAGTTT	GTGCCAGCMGCCGCGGTAA
