# Supplementary material for: Rhizosphere Microbiomes from Root Knot Nematode Non-infested Plants Suppress Nematode Infection
Source: Microb Ecol. 2019 Jan 21;78(2):470–81. doi: 10.1007/s00248-019-01319-5 (PMC6657434; doi:10.1007/s00248-019-01319-5)
Supplement: Supplementary file 2 — List of common and unique taxa in non-infested and infested soils. (XLSX 36 kb) [file 248_2019_1319_MOESM2_ESM.xlsx]

## Sheet: Sheet1
83 OTUs included exclusively in non-infested soils
	OTU107553	k__Bacteria; p__Proteobacteria; c__Gammaproteobacteria; o__Pseudomonadales; f__Moraxellaceae; g__Acinetobacter; s__
	OTU1091	k__Bacteria; p__Gemmatimonadetes; c__Gemm-1; o__; f__; g__; s__
	OTU111402	k__Bacteria; p__Acidobacteria; c__Acidobacteria-6; o__iii1-15; f__RB40; g__; s__
	OTU113821	k__Bacteria; p__Proteobacteria; c__Gammaproteobacteria; o__Xanthomonadales; f__Sinobacteraceae; g__; s__
	OTU113919	k__Bacteria; p__Planctomycetes; c__Planctomycetia; o__Pirellulales; f__Pirellulaceae; g__; s__
	OTU114437	k__Bacteria; p__Chloroflexi; c__Gitt-GS-136; o__; f__; g__; s__
	OTU114968	k__Bacteria; p__Bacteroidetes; c__[Saprospirae]; o__[Saprospirales]; f__Chitinophagaceae; g__Chitinophaga; s__
	OTU116490	k__Bacteria; p__Nitrospirae; c__Nitrospira; o__Nitrospirales; f__0319-6A21; g__; s__
	OTU122116	k__Bacteria; p__Acidobacteria; c__Acidobacteria-6; o__iii1-15; f__; g__; s__
	OTU128072	k__Bacteria; p__Proteobacteria; c__Gammaproteobacteria; o__Alteromonadales; f__Alteromonadaceae; g__Cellvibrio; s__
	OTU129181	k__Bacteria; p__Proteobacteria; c__Gammaproteobacteria; o__Oceanospirillales; f__Halomonadaceae; g__Halomonas; s__
	OTU130358	k__Bacteria; p__Proteobacteria; c__Betaproteobacteria; o__MND1; f__; g__; s__
	OTU134763	k__Bacteria; p__Proteobacteria; c__Gammaproteobacteria; o__Xanthomonadales; f__Sinobacteraceae; g__; s__
	OTU137126	k__Bacteria; p__Chloroflexi; c__S085; o__; f__; g__; s__
	OTU143666	k__Bacteria; p__Proteobacteria; c__Betaproteobacteria; o__Methylophilales; f__Methylophilaceae; g__; s__
	OTU145397	k__Bacteria; p__Verrucomicrobia; c__Opitutae; o__Opitutales; f__Opitutaceae; g__; s__
	OTU148194	k__Bacteria; p__Gemmatimonadetes; c__; o__; f__; g__; s__
	OTU153203	k__Bacteria; p__Planctomycetes; c__Planctomycetia; o__Pirellulales; f__Pirellulaceae; g__A17; s__
	OTU15414	k__Bacteria; p__Planctomycetes; c__OM190; o__CL500-15; f__; g__; s__
	OTU154149	k__Bacteria; p__Proteobacteria; c__Deltaproteobacteria; o__NB1-j; f__NB1-i; g__; s__
	OTU160660	k__Bacteria; p__Bacteroidetes; c__Cytophagia; o__Cytophagales; f__Cytophagaceae; g__; s__
	OTU16267	k__Bacteria; p__Proteobacteria; c__Alphaproteobacteria; o__Sphingomonadales; f__Sphingomonadaceae; g__; s__
	OTU163600	k__Bacteria; p__Bacteroidetes; c__[Saprospirae]; o__[Saprospirales]; f__Chitinophagaceae; g__Flavisolibacter; s__
	OTU165368	k__Bacteria; p__Bacteroidetes; c__Flavobacteriia; o__Flavobacteriales; f__Flavobacteriaceae; g__Flavobacterium; s__
	OTU172930	k__Bacteria; p__Proteobacteria; c__Deltaproteobacteria; o__Myxococcales; f__; g__; s__
	OTU17740	k__Bacteria; p__Bacteroidetes; c__Cytophagia; o__Cytophagales; f__Cytophagaceae; g__; s__
	OTU177439	k__Bacteria; p__Proteobacteria; c__Gammaproteobacteria; o__Alteromonadales; f__211ds20; g__; s__
	OTU178031	k__Bacteria; p__Actinobacteria; c__Thermoleophilia; o__Solirubrobacterales; f__; g__; s__
	OTU178647	k__Bacteria; p__Verrucomicrobia; c__Opitutae; o__; f__; g__; s__
	OTU179980	k__Bacteria; p__Planctomycetes; c__Planctomycetia; o__Pirellulales; f__Pirellulaceae; g__; s__
	OTU181006	k__Bacteria; p__Nitrospirae; c__Nitrospira; o__Nitrospirales; f__Nitrospiraceae; g__; s__
	OTU182918	k__Bacteria; p__Gemmatimonadetes; c__Gemm-1; o__; f__; g__; s__
	OTU183434	k__Bacteria; p__Proteobacteria; c__Alphaproteobacteria; o__Rhizobiales; f__Hyphomicrobiaceae; g__; s__
	OTU184673	k__Bacteria; p__Verrucomicrobia; c__[Pedosphaerae]; o__[Pedosphaerales]; f__; g__; s__
	OTU188456	k__Bacteria; p__Chloroflexi; c__Anaerolineae; o__SBR1031; f__A4b; g__; s__
	OTU191694	k__Bacteria; p__Proteobacteria; c__Alphaproteobacteria; o__Rhizobiales; f__; g__; s__
	OTU191880	k__Bacteria; p__Proteobacteria; c__Alphaproteobacteria; o__Rhodobacterales; f__Hyphomonadaceae; g__; s__
	OTU192496	k__Bacteria; p__Chloroflexi; c__Anaerolineae; o__CFB-26; f__; g__; s__
	OTU19325	k__Bacteria; p__Planctomycetes; c__Planctomycetia; o__Pirellulales; f__Pirellulaceae; g__Pirellula; s__
	OTU196895	k__Bacteria; p__Proteobacteria; c__Deltaproteobacteria; o__Myxococcales; f__; g__; s__
	OTU197601	k__Bacteria; p__Chloroflexi; c__Anaerolineae; o__envOPS12; f__; g__; s__
	OTU199268	k__Bacteria; p__Bacteroidetes; c__Flavobacteriia; o__Flavobacteriales; f__[Weeksellaceae]; g__Chryseobacterium; s__
	OTU205563	k__Bacteria; p__Proteobacteria; c__Betaproteobacteria; o__Methylophilales; f__Methylophilaceae; g__Methylotenera; s__mobilis
	OTU208192	k__Bacteria; p__Verrucomicrobia; c__Verrucomicrobiae; o__Verrucomicrobiales; f__Verrucomicrobiaceae; g__Prosthecobacter; s__debontii
	OTU211067	k__Bacteria; p__Chloroflexi; c__TK17; o__mle1-48; f__; g__; s__
	OTU215139	k__Bacteria; p__Acidobacteria; c__[Chloracidobacteria]; o__RB41; f__Ellin6075; g__; s__
	OTU223106	k__Bacteria; p__Acidobacteria; c__[Chloracidobacteria]; o__RB41; f__Ellin6075; g__; s__
	OTU226122	k__Bacteria; p__Firmicutes; c__Clostridia; o__Clostridiales; f__Clostridiaceae; g__; s__
	OTU240248	k__Bacteria; p__Proteobacteria; c__Gammaproteobacteria; o__Xanthomonadales; f__Sinobacteraceae; g__; s__
	OTU241601	k__Bacteria; p__Proteobacteria; c__Betaproteobacteria; o__Burkholderiales; f__Oxalobacteraceae; g__; s__
	OTU244239	k__Bacteria; p__Planctomycetes; c__Planctomycetia; o__Pirellulales; f__Pirellulaceae; g__; s__
	OTU244282	k__Bacteria; p__Acidobacteria; c__Acidobacteria-6; o__iii1-15; f__mb2424; g__; s__
	OTU245042	k__Bacteria; p__Bacteroidetes; c__[Saprospirae]; o__[Saprospirales]; f__Chitinophagaceae; g__; s__
	OTU245356	k__Bacteria; p__Proteobacteria; c__Alphaproteobacteria; o__Sphingomonadales; f__Sphingomonadaceae; g__; s__
	OTU247252	k__Bacteria; p__Bacteroidetes; c__Cytophagia; o__Cytophagales; f__Cytophagaceae; g__; s__
	OTU251974	k__Bacteria; p__Acidobacteria; c__[Chloracidobacteria]; o__RB41; f__; g__; s__
	OTU256573	k__Bacteria; p__Actinobacteria; c__Acidimicrobiia; o__Acidimicrobiales; f__EB1017; g__; s__
	OTU25703	k__Bacteria; p__Bacteroidetes; c__[Saprospirae]; o__[Saprospirales]; f__Chitinophagaceae; g__; s__
	OTU258811	k__Bacteria; p__Acidobacteria; c__Acidobacteria-6; o__iii1-15; f__; g__; s__
	OTU260641	k__Bacteria; p__Proteobacteria; c__Alphaproteobacteria; o__Rhodobacterales; f__Hyphomonadaceae; g__; s__
	OTU266643	k__Bacteria; p__Bacteroidetes; c__Sphingobacteriia; o__Sphingobacteriales; f__Sphingobacteriaceae; g__Solitalea
	OTU26973	k__Bacteria; p__Actinobacteria; c__Thermoleophilia; o__Gaiellales; f__Gaiellaceae; g__; s__
	OTU280255	k__Bacteria; p__Actinobacteria; c__Thermoleophilia; o__Solirubrobacterales; f__; g__; s__
	OTU280275	k__Bacteria; p__Proteobacteria; c__Gammaproteobacteria; o__Enterobacteriales; f__Enterobacteriaceae; g__; s__
	OTU40703	k__Bacteria; p__Proteobacteria; c__Alphaproteobacteria; o__Rhodospirillales; f__Rhodospirillaceae; g__; s__
	OTU44026	k__Bacteria; p__Chlorobi; c__; o__; f__; g__; s__
	OTU45224	k__Bacteria; p__Proteobacteria; c__Betaproteobacteria; o__Burkholderiales; f__Comamonadaceae; g__Comamonas; s__
	OTU46290	k__Bacteria; p__Gemmatimonadetes; c__Gemmatimonadetes; o__KD8-87; f__; g__; s__
	OTU48532	k__Bacteria; p__Actinobacteria; c__Actinobacteria; o__Actinomycetales; f__Microbacteriaceae; g__; s__
	OTU54450	k__Bacteria; p__Acidobacteria; c__[Chloracidobacteria]; o__RB41; f__; g__; s__
	OTU55473	k__Bacteria; p__Gemmatimonadetes; c__Gemm-1; o__; f__; g__; s__
	OTU5788	k__Bacteria; p__Proteobacteria; c__Alphaproteobacteria; o__Sphingomonadales; f__Sphingomonadaceae
	OTU59223	k__Bacteria; p__Proteobacteria; c__Betaproteobacteria; o__Burkholderiales; f__Oxalobacteraceae
	OTU60767	k__Bacteria; p__Chloroflexi; c__S085; o__; f__; g__; s__
	OTU68402	k__Bacteria; p__Proteobacteria; c__Alphaproteobacteria; o__Rhodospirillales; f__Rhodospirillaceae; g__; s__
	OTU69093	k__Bacteria; p__Bacteroidetes; c__[Saprospirae]; o__[Saprospirales]; f__Chitinophagaceae; g__; s__
	OTU72327	k__Bacteria; p__Proteobacteria; c__Gammaproteobacteria; o__Xanthomonadales; f__Xanthomonadaceae; g__Luteibacter; s__rhizovicinus
	OTU81497	k__Bacteria; p__Proteobacteria; c__Deltaproteobacteria; o__Myxococcales; f__; g__; s__
	OTU82815	k__Bacteria; p__Actinobacteria; c__Actinobacteria; o__Actinomycetales; f__Micromonosporaceae; g__Dactylosporangium; s__
	OTU83551	k__Bacteria; p__Actinobacteria; c__Thermoleophilia; o__Solirubrobacterales; f__; g__; s__
	OTU83862	k__Bacteria; p__Proteobacteria; c__Alphaproteobacteria; o__Rhodobacterales; f__Hyphomonadaceae; g__; s__
	OTU89457	k__Bacteria; p__Actinobacteria; c__Actinobacteria; o__Actinomycetales; f__Streptosporangiaceae; g__Nonomuraea; s__
	OTU93064	k__Bacteria; p__Planctomycetes; c__Planctomycetia; o__Planctomycetales; f__Planctomycetaceae; g__Planctomyces; s__

## Sheet: Sheet2
48 OTUs included exclusively in infested soils
OTU112779	k__Bacteria; p__Bacteroidetes; c__Flavobacteriia; o__Flavobacteriales; f__Flavobacteriaceae; g__Flavobacterium; s__
OTU117250	k__Bacteria; p__Actinobacteria; c__Actinobacteria; o__Actinomycetales; f__Nocardioidaceae; g__; s__
OTU120266	k__Bacteria; p__Proteobacteria; c__Gammaproteobacteria; o__Xanthomonadales; f__Xanthomonadaceae; g__; s__
OTU12240	k__Bacteria; p__Actinobacteria; c__Actinobacteria; o__Actinomycetales; f__Intrasporangiaceae; g__; s__
OTU136771	k__Bacteria; p__Proteobacteria; c__Betaproteobacteria; o__Burkholderiales; f__Comamonadaceae; g__; s__
OTU145450	k__Bacteria; p__Actinobacteria; c__MB-A2-108; o__0319-7L14; f__; g__; s__
OTU148307	k__Bacteria; p__Bacteroidetes; c__[Saprospirae]; o__[Saprospirales]; f__Chitinophagaceae; g__; s__
OTU170630	k__Bacteria; p__Verrucomicrobia; c__Verrucomicrobiae; o__Verrucomicrobiales; f__Verrucomicrobiaceae; g__; s__
OTU173829	k__Bacteria; p__Verrucomicrobia; c__Opitutae; o__Opitutales; f__Opitutaceae; g__Opitutus; s__
OTU175279	k__Bacteria; p__Proteobacteria; c__Alphaproteobacteria; o__Rhizobiales; f__Hyphomicrobiaceae; g__Rhodoplanes; s__
OTU17776	k__Bacteria; p__Proteobacteria; c__Alphaproteobacteria; o__Rhodospirillales; f__Rhodospirillaceae; g__; s__
OTU179596	k__Bacteria; p__Bacteroidetes; c__Flavobacteriia; o__Flavobacteriales; f__Flavobacteriaceae; g__Flavobacterium; s__
OTU181340	k__Bacteria; p__Proteobacteria; c__Betaproteobacteria; o__SC-I-84; f__; g__; s__
OTU181788	k__Bacteria; p__Acidobacteria; c__[Chloracidobacteria]; o__RB41; f__Ellin6075; g__; s__
OTU184190	k__Bacteria; p__Acidobacteria; c__Acidobacteria-5; o__; f__; g__; s__
OTU186938	k__Bacteria; p__Proteobacteria; c__Alphaproteobacteria; o__Rhizobiales; f__Rhizobiaceae; g__Agrobacterium; s__
OTU189719	k__Bacteria; p__Bacteroidetes; c__Sphingobacteriia; o__Sphingobacteriales; f__Sphingobacteriaceae; g__Sphingobacterium; s__mizutaii
OTU205283	k__Bacteria; p__Bacteroidetes; c__[Saprospirae]; o__[Saprospirales]; f__Saprospiraceae; g__; s__
OTU206506	k__Bacteria; p__Acidobacteria; c__Acidobacteria-6; o__iii1-15; f__; g__; s__
OTU208335	k__Bacteria; p__Proteobacteria; c__Betaproteobacteria; o__Methylophilales; f__Methylophilaceae; g__; s__
OTU209494	k__Bacteria; p__Bacteroidetes; c__[Saprospirae]; o__[Saprospirales]; f__Chitinophagaceae; g__; s__
OTU216529	k__Bacteria; p__Acidobacteria; c__; o__; f__; g__; s__
OTU219102	k__Bacteria; p__Bacteroidetes; c__[Saprospirae]; o__[Saprospirales]; f__Saprospiraceae; g__; s__
OTU219919	k__Bacteria; p__Proteobacteria; c__Alphaproteobacteria; o__Caulobacterales; f__Caulobacteraceae; g__Mycoplana; s__
OTU221157	k__Bacteria; p__Bacteroidetes; c__[Saprospirae]; o__[Saprospirales]; f__Chitinophagaceae; g__Sediminibacterium; s__
OTU22702	k__Bacteria; p__Bacteroidetes; c__Cytophagia; o__Cytophagales; f__Cytophagaceae; g__; s__
OTU231884	k__Bacteria; p__Actinobacteria; c__Actinobacteria; o__Actinomycetales; f__Nocardioidaceae; g__; s__
OTU233241	k__Bacteria; p__Actinobacteria; c__Actinobacteria; o__Actinomycetales; f__Microbacteriaceae; g__Microbacterium; s__
OTU256960	k__Bacteria; p__Planctomycetes; c__Planctomycetia; o__Pirellulales; f__Pirellulaceae; g__; s__
OTU269378	k__Bacteria; p__Acidobacteria; c__[Chloracidobacteria]; o__RB41; f__Ellin6075; g__; s__
OTU271167	k__Bacteria; p__Bacteroidetes; c__Cytophagia; o__Cytophagales; f__Cytophagaceae; g__; s__
OTU279899	k__Bacteria; p__Planctomycetes; c__Phycisphaerae; o__WD2101; f__; g__; s__
OTU37964	k__Bacteria; p__Bacteroidetes; c__[Saprospirae]; o__[Saprospirales]; f__Chitinophagaceae; g__Flavihumibacter; s__
OTU3863	k__Bacteria; p__Bacteroidetes; c__[Saprospirae]; o__[Saprospirales]; f__Chitinophagaceae; g__; s__
OTU39559	k__Bacteria; p__Proteobacteria; c__Gammaproteobacteria; o__Xanthomonadales; f__Xanthomonadaceae; g__Stenotrophomonas; s__
OTU41791	k__Bacteria; p__Proteobacteria; c__Betaproteobacteria; o__Burkholderiales; f__Alcaligenaceae; g__Achromobacter; s__
OTU4397	k__Bacteria; p__Proteobacteria; c__Alphaproteobacteria; o__Rhizobiales; f__; g__; s__
OTU44217	k__Bacteria; p__Bacteroidetes; c__Flavobacteriia; o__Flavobacteriales; f__Flavobacteriaceae; g__Flavobacterium; s__
OTU4879	k__Bacteria; p__Bacteroidetes; c__Cytophagia; o__Cytophagales; f__Cytophagaceae; g__Adhaeribacter; s__
OTU52183	k__Bacteria; p__Bacteroidetes; c__[Saprospirae]; o__[Saprospirales]; f__Chitinophagaceae; g__Chitinophaga; s__
OTU52217	k__Bacteria; p__Proteobacteria; c__Alphaproteobacteria; o__Rhizobiales; f__Hyphomicrobiaceae; g__Rhodoplanes; s__
OTU58493	k__Bacteria; p__Bacteroidetes; c__[Saprospirae]; o__[Saprospirales]; f__Chitinophagaceae; g__; s__
OTU60411	k__Bacteria; p__Chloroflexi; c__Anaerolineae; o__envOPS12; f__; g__; s__
OTU63507	k__Bacteria; p__Acidobacteria; c__Acidobacteria-6; o__iii1-15; f__RB40; g__; s__
OTU69318	k__Bacteria; p__Actinobacteria; c__Acidimicrobiia; o__Acidimicrobiales; f__Iamiaceae; g__Iamia; s__
OTU75549	k__Bacteria; p__Bacteroidetes; c__Cytophagia; o__Cytophagales; f__Cytophagaceae; g__; s__
OTU77741	k__Bacteria; p__Firmicutes; c__Bacilli; o__Lactobacillales; f__Lactobacillaceae; g__Lactobacillus; s__
OTU88433	k__Bacteria; p__Proteobacteria; c__Alphaproteobacteria; o__Sphingomonadales; f__Erythrobacteraceae; g__; s__

## Sheet: Sheet3
118 common OTUs in Non-infested and infested soils
OTU100806	k__Bacteria; p__Proteobacteria; c__Alphaproteobacteria; o__Rhizobiales; f__Hyphomicrobiaceae; g__Hyphomicrobium; s__
OTU108364	k__Bacteria; p__Proteobacteria; c__Betaproteobacteria; o__; f__; g__; s__
OTU108389	k__Bacteria; p__Actinobacteria; c__Actinobacteria; o__Actinomycetales; f__Intrasporangiaceae
OTU109779	k__Bacteria; p__Acidobacteria; c__Sva0725; o__Sva0725; f__; g__; s__
OTU110627	k__Bacteria; p__Chloroflexi; c__Ellin6529; o__; f__; g__; s__
OTU113625	k__Bacteria; p__Proteobacteria; c__Gammaproteobacteria; o__Xanthomonadales; f__Sinobacteraceae; g__; s__
OTU118167	k__Bacteria; p__Proteobacteria; c__Alphaproteobacteria; o__Ellin329; f__; g__; s__
OTU123969	k__Bacteria; p__Proteobacteria; c__Alphaproteobacteria; o__Rhizobiales; f__Hyphomicrobiaceae; g__Pedomicrobium; s__
OTU124192	k__Bacteria; p__Proteobacteria; c__Alphaproteobacteria; o__Rhizobiales; f__Bradyrhizobiaceae; g__; s__
OTU125963	k__Bacteria; p__Bacteroidetes; c__Cytophagia; o__Cytophagales; f__Cytophagaceae; g__; s__
OTU126204	k__Bacteria; p__Proteobacteria; c__Alphaproteobacteria; o__Rhizobiales; f__Brucellaceae
OTU126336	k__Bacteria; p__Actinobacteria; c__Actinobacteria; o__Actinomycetales; f__Mycobacteriaceae; g__Mycobacterium; s__
OTU128980	k__Bacteria; p__Proteobacteria; c__Gammaproteobacteria; o__Xanthomonadales; f__Xanthomonadaceae; g__; s__
OTU130755	k__Bacteria; p__Proteobacteria; c__Alphaproteobacteria; o__Rhizobiales; f__Hyphomicrobiaceae; g__Rhodoplanes; s__
OTU132889	k__Bacteria; p__Proteobacteria; c__Alphaproteobacteria; o__Sphingomonadales; f__Sphingomonadaceae; g__; s__
OTU133034	k__Bacteria; p__Proteobacteria; c__Deltaproteobacteria; o__Myxococcales; f__Haliangiaceae; g__; s__
OTU137305	k__Bacteria; p__Bacteroidetes; c__Sphingobacteriia; o__Sphingobacteriales; f__; g__; s__
OTU140986	k__Bacteria; p__Proteobacteria; c__Alphaproteobacteria; o__Rhizobiales; f__Hyphomicrobiaceae; g__Rhodoplanes; s__elegans
OTU143976	k__Bacteria; p__Proteobacteria; c__Alphaproteobacteria; o__Sphingomonadales; f__Sphingomonadaceae; g__Kaistobacter; s__
OTU144300	k__Bacteria; p__Acidobacteria; c__Acidobacteria-6; o__iii1-15; f__; g__; s__
OTU146487	k__Bacteria; p__Bacteroidetes; c__Cytophagia; o__Cytophagales; f__Cytophagaceae; g__; s__
OTU148528	k__Bacteria; p__Chlamydiae; c__Chlamydiia; o__Chlamydiales; f__Rhabdochlamydiaceae; g__Candidatus Rhabdochlamydia; s__
OTU148743	k__Bacteria; p__Acidobacteria; c__Acidobacteria-6; o__iii1-15; f__; g__; s__
OTU150986	k__Bacteria; p__Acidobacteria; c__Acidobacteria-6; o__iii1-15; f__; g__; s__
OTU155202	k__Bacteria; p__Proteobacteria; c__Alphaproteobacteria; o__Caulobacterales; f__Caulobacteraceae; g__Phenylobacterium; s__
OTU156193	k__Bacteria; p__Actinobacteria; c__Thermoleophilia; o__Solirubrobacterales; f__Solirubrobacteraceae; g__; s__
OTU15664	k__Bacteria; p__Proteobacteria; c__Betaproteobacteria; o__Burkholderiales; f__Comamonadaceae
OTU158602	k__Bacteria; p__Bacteroidetes; c__Cytophagia; o__Cytophagales; f__Cytophagaceae; g__; s__
OTU158707	k__Bacteria; p__Proteobacteria; c__Betaproteobacteria; o__; f__; g__; s__
OTU160173	k__Bacteria; p__Proteobacteria; c__Gammaproteobacteria; o__Xanthomonadales; f__Sinobacteraceae; g__Steroidobacter; s__
OTU160866	k__Bacteria; p__Proteobacteria; c__Alphaproteobacteria; o__Rhizobiales; f__Hyphomicrobiaceae; g__Rhodoplanes; s__
OTU162248	k__Bacteria; p__Bacteroidetes; c__[Saprospirae]; o__[Saprospirales]; f__Chitinophagaceae; g__; s__
OTU164940	k__Bacteria; p__Proteobacteria; c__Alphaproteobacteria; o__Sphingomonadales; f__Sphingomonadaceae; g__Sphingobium; s__
OTU165065	k__Bacteria; p__Actinobacteria; c__Actinobacteria; o__Actinomycetales; f__Nocardioidaceae; g__; s__
OTU165937	k__Bacteria; p__Bacteroidetes; c__[Saprospirae]; o__[Saprospirales]; f__Chitinophagaceae; g__; s__
OTU16992	k__Bacteria; p__Bacteroidetes; c__[Saprospirae]; o__[Saprospirales]; f__Chitinophagaceae; g__; s__
OTU17037	k__Bacteria; p__Bacteroidetes; c__[Saprospirae]; o__[Saprospirales]; f__Chitinophagaceae; g__; s__
OTU171628	k__Bacteria; p__Proteobacteria; c__Alphaproteobacteria; o__Rhizobiales; f__Hyphomicrobiaceae; g__; s__
OTU175896	k__Bacteria; p__Acidobacteria; c__Acidobacteria-6; o__iii1-15; f__; g__; s__
OTU177946	k__Bacteria; p__Acidobacteria; c__Acidobacteria-6; o__iii1-15; f__; g__; s__
OTU17857	k__Bacteria; p__Proteobacteria; c__Alphaproteobacteria; o__Sphingomonadales; f__Sphingomonadaceae; g__; s__
OTU183707	k__Bacteria; p__Proteobacteria; c__Gammaproteobacteria; o__Xanthomonadales; f__Sinobacteraceae; g__; s__
OTU184030	k__Bacteria; p__Proteobacteria; c__Betaproteobacteria; o__MND1; f__; g__; s__
OTU189198	k__Bacteria; p__Proteobacteria; c__Gammaproteobacteria; o__Xanthomonadales; f__Xanthomonadaceae
OTU191374	k__Bacteria; p__Proteobacteria; c__Alphaproteobacteria; o__Rhizobiales; f__Phyllobacteriaceae
OTU191878	k__Bacteria; p__Bacteroidetes; c__Flavobacteriia; o__Flavobacteriales; f__[Weeksellaceae]; g__Cloacibacterium; s__
OTU197810	k__Bacteria; p__Planctomycetes; c__Planctomycetia; o__Pirellulales; f__Pirellulaceae; g__; s__
OTU199898	k__Bacteria; p__Acidobacteria; c__Acidobacteria-6; o__iii1-15; f__; g__; s__
OTU200945	k__Bacteria; p__Proteobacteria; c__Alphaproteobacteria; o__Sphingomonadales; f__Sphingomonadaceae; g__Kaistobacter; s__
OTU204452	k__Bacteria; p__Nitrospirae; c__Nitrospira; o__Nitrospirales; f__Nitrospiraceae; g__Nitrospira; s__
OTU206053	k__Bacteria; p__Acidobacteria; c__Acidobacteria-6; o__iii1-15; f__; g__; s__
OTU211033	k__Bacteria; p__Verrucomicrobia; c__Opitutae; o__Opitutales; f__Opitutaceae; g__Opitutus; s__
OTU21120	k__Bacteria; p__Proteobacteria; c__Gammaproteobacteria; o__Xanthomonadales; f__Xanthomonadaceae; g__; s__
OTU211289	k__Bacteria; p__Proteobacteria; c__Gammaproteobacteria; o__Xanthomonadales; f__Xanthomonadaceae; g__Pseudoxanthomonas; s__mexicana
OTU211509	k__Bacteria; p__Proteobacteria; c__Alphaproteobacteria; o__Sphingomonadales; f__Sphingomonadaceae; g__Kaistobacter; s__
OTU213352	k__Bacteria; p__Proteobacteria; c__Alphaproteobacteria; o__Sphingomonadales; f__Sphingomonadaceae; g__Kaistobacter; s__
OTU214873	k__Bacteria; p__Bacteroidetes; c__[Saprospirae]; o__[Saprospirales]; f__Chitinophagaceae; g__; s__
OTU215034	k__Bacteria; p__Proteobacteria; c__Alphaproteobacteria; o__Rhodospirillales; f__Rhodospirillaceae; g__; s__
OTU219149	k__Bacteria; p__Planctomycetes; c__Planctomycetia; o__Pirellulales; f__Pirellulaceae; g__; s__
OTU220315	k__Bacteria; p__Acidobacteria; c__Acidobacteria-6; o__iii1-15; f__; g__; s__
OTU22473	k__Bacteria; p__Planctomycetes; c__Planctomycetia; o__Pirellulales; f__Pirellulaceae; g__; s__
OTU231707	k__Bacteria; p__Bacteroidetes; c__Cytophagia; o__Cytophagales; f__Cytophagaceae; g__; s__
OTU235763	k__Bacteria; p__Proteobacteria; c__Alphaproteobacteria; o__Rhodobacterales; f__Hyphomonadaceae; g__; s__
OTU236758	k__Bacteria; p__Bacteroidetes; c__Cytophagia; o__Cytophagales; f__Cytophagaceae; g__; s__
OTU237087	k__Bacteria; p__Verrucomicrobia; c__[Pedosphaerae]; o__[Pedosphaerales]; f__auto67_4W; g__; s__
OTU239102	k__Bacteria; p__Actinobacteria; c__Thermoleophilia; o__Gaiellales; f__Gaiellaceae; g__; s__
OTU239989	k__Bacteria; p__Chloroflexi; c__Anaerolineae; o__Caldilineales; f__Caldilineaceae; g__; s__
OTU240399	k__Bacteria; p__Proteobacteria; c__Alphaproteobacteria; o__Sphingomonadales; f__Sphingomonadaceae; g__; s__
OTU244802	k__Bacteria; p__Proteobacteria; c__Alphaproteobacteria; o__Rhizobiales; f__Hyphomicrobiaceae; g__Devosia; s__
OTU246600	k__Bacteria; p__Proteobacteria; c__Betaproteobacteria; o__; f__; g__; s__
OTU246850	k__Bacteria; p__Proteobacteria; c__Betaproteobacteria; o__Burkholderiales; f__Comamonadaceae; g__Ramlibacter; s__
OTU2473	k__Bacteria; p__Proteobacteria; c__Alphaproteobacteria; o__Rhodobacterales; f__Hyphomonadaceae; g__; s__
OTU25082	k__Bacteria; p__Proteobacteria; c__Alphaproteobacteria; o__Rhizobiales; f__Hyphomicrobiaceae; g__Rhodoplanes; s__
OTU253013	k__Bacteria; p__Proteobacteria; c__Betaproteobacteria; o__Nitrosomonadales; f__Nitrosomonadaceae; g__; s__
OTU25691	k__Bacteria; p__Proteobacteria; c__Gammaproteobacteria; o__Xanthomonadales; f__Xanthomonadaceae; g__Lysobacter; s__brunescens
OTU258587	k__Bacteria; p__Proteobacteria; c__Betaproteobacteria; o__Burkholderiales; f__Comamonadaceae; g__Paucibacter; s__
OTU264517	k__Bacteria; p__Proteobacteria; c__Gammaproteobacteria; o__Pseudomonadales; f__Pseudomonadaceae; g__Pseudomonas; s__
OTU265696	k__Bacteria; p__Proteobacteria; c__Alphaproteobacteria; o__Rhodospirillales; f__Rhodospirillaceae; g__; s__
OTU278164	k__Bacteria; p__Proteobacteria; c__Deltaproteobacteria; o__Syntrophobacterales; f__Syntrophobacteraceae; g__; s__
OTU279567	k__Bacteria; p__Chloroflexi; c__Anaerolineae; o__envOPS12; f__; g__; s__
OTU279925	k__Bacteria; p__Nitrospirae; c__Nitrospira; o__Nitrospirales; f__Nitrospiraceae; g__Nitrospira; s__
OTU285450	k__Bacteria; p__Actinobacteria; c__Actinobacteria; o__Actinomycetales; f__Streptomycetaceae; g__Streptomyces; s__mirabilis
OTU287441	k__Bacteria; p__Proteobacteria; c__Alphaproteobacteria; o__Rhizobiales; f__Hyphomicrobiaceae; g__Rhodoplanes; s__
OTU289288	k__Bacteria; p__Firmicutes; c__Bacilli; o__Bacillales; f__Bacillaceae; g__Bacillus; s__
OTU289565	k__Bacteria; p__Bacteroidetes; c__Bacteroidia; o__Bacteroidales; f__; g__; s__
OTU2977	k__Bacteria; p__Firmicutes; c__Bacilli; o__Bacillales; f__Bacillaceae; g__Bacillus; s__flexus
OTU31105	k__Bacteria; p__Actinobacteria; c__Actinobacteria; o__Actinomycetales; f__Micrococcaceae
OTU35845	k__Bacteria; p__Proteobacteria; c__Alphaproteobacteria; o__Sphingomonadales; f__Erythrobacteraceae; g__; s__
OTU40688	k__Bacteria; p__Proteobacteria; c__Alphaproteobacteria; o__Rhizobiales; f__Hyphomicrobiaceae; g__Devosia; s__
OTU41496	k__Bacteria; p__Gemmatimonadetes; c__Gemm-2; o__; f__; g__; s__
OTU42694	k__Bacteria; p__Proteobacteria; c__Betaproteobacteria; o__Burkholderiales; f__Comamonadaceae; g__; s__
OTU45777	k__Bacteria; p__Proteobacteria; c__Betaproteobacteria; o__Ellin6067; f__; g__; s__
OTU5047	k__Bacteria; p__Bacteroidetes; c__Cytophagia; o__Cytophagales; f__Cytophagaceae; g__; s__
OTU52332	k__Bacteria; p__Acidobacteria; c__[Chloracidobacteria]; o__RB41; f__; g__; s__
OTU53142	k__Bacteria; p__Acidobacteria; c__iii1-8; o__DS-18; f__; g__; s__
OTU577	k__Bacteria; p__Verrucomicrobia; c__Opitutae; o__Opitutales; f__Opitutaceae; g__Opitutus; s__
OTU60707	k__Bacteria; p__Verrucomicrobia; c__Opitutae; o__Opitutales; f__Opitutaceae; g__Opitutus; s__
OTU60852	k__Bacteria; p__Proteobacteria; c__Gammaproteobacteria; o__Pseudomonadales; f__Pseudomonadaceae; g__Pseudomonas; s__
OTU61304	k__Bacteria; p__Proteobacteria; c__Deltaproteobacteria; o__Myxococcales; f__; g__; s__
OTU64635	k__Bacteria; p__Proteobacteria; c__Deltaproteobacteria; o__Myxococcales
OTU68717	k__Bacteria; p__Proteobacteria; c__Betaproteobacteria; o__Burkholderiales; f__Comamonadaceae
OTU72101	k__Bacteria; p__Proteobacteria; c__Alphaproteobacteria; o__Rhizobiales; f__; g__; s__
OTU7246	k__Bacteria; p__Acidobacteria; c__Acidobacteria-6; o__iii1-15; f__mb2424; g__; s__
OTU7286	k__Bacteria; p__Bacteroidetes; c__Cytophagia; o__Cytophagales; f__Cytophagaceae; g__; s__
OTU76457	k__Bacteria; p__Gemmatimonadetes; c__Gemmatimonadetes; o__; f__; g__; s__
OTU79392	k__Bacteria; p__Chloroflexi; c__TK10; o__AKYG885; f__Dolo_23; g__; s__
OTU81035	k__Bacteria; p__Bacteroidetes; c__Cytophagia; o__Cytophagales; f__Cytophagaceae; g__Dyadobacter; s__
OTU82094	k__Bacteria; p__Planctomycetes; c__Planctomycetia; o__Pirellulales; f__Pirellulaceae; g__; s__
OTU83433	k__Bacteria; p__Gemmatimonadetes; c__Gemm-1; o__; f__; g__; s__
OTU84594	k__Bacteria; p__Acidobacteria; c__Acidobacteria-6; o__iii1-15; f__RB40; g__; s__
OTU85025	k__Bacteria; p__Proteobacteria; c__Gammaproteobacteria; o__Pseudomonadales; f__Moraxellaceae; g__Acinetobacter; s__
OTU89663	k__Bacteria; p__Bacteroidetes; c__Cytophagia; o__Cytophagales; f__Cytophagaceae; g__; s__
OTU89844	k__Bacteria; p__Verrucomicrobia; c__[Pedosphaerae]; o__[Pedosphaerales]; f__Ellin517; g__; s__
OTU91887	k__Bacteria; p__Proteobacteria; c__Alphaproteobacteria; o__Rhizobiales; f__Hyphomicrobiaceae; g__; s__
OTU91971	k__Bacteria; p__Acidobacteria; c__Acidobacteria-6; o__iii1-15; f__mb2424; g__; s__
OTU95249	k__Bacteria; p__Actinobacteria; c__Actinobacteria; o__Actinomycetales; f__Nocardioidaceae; g__; s__
OTU95639	k__Bacteria; p__Chloroflexi; c__Anaerolineae; o__envOPS12; f__; g__; s__
OTU96321	k__Bacteria; p__Proteobacteria; c__Gammaproteobacteria; o__Thiotrichales; f__Piscirickettsiaceae; g__; s__
